# Supplementary material for: Collagen Matrices Mediate Glioma Cell Migration Induced by an Electrical Signal
Source: Gels. 2022 Aug 29;8(9):545. doi: 10.3390/gels8090545 (PMC9498326; doi:10.3390/gels8090545)
Supplement: Supplementary file 1 [file gels-08-00545-s001.zip]

Archive with 11 entries (11 files):
- supplemental video 1.avi
- supplemental video 10.avi
- supplemental video 11.avi
- supplemental video 2.avi
- supplemental video 3.avi
- supplemental video 4.avi
- supplemental video 5.avi
- supplemental video 6.avi
- supplemental video 7.avi
- supplemental video 8.avi
- supplemental video 9.avi
